# Supplementary material for: High-dose naloxone: Effects by late administration on pain and hyperalgesia following a human heat injury model. A randomized, double-blind, placebo-controlled, crossover trial with an enriched enrollment design
Source: PLoS One. 2020 Nov 12;15(11):e0242169. doi: 10.1371/journal.pone.0242169 (PMC7660513; doi:10.1371/journal.pone.0242169)
Supplement: S1 Table — Table with individual data on demographics, sensitizer allocation, psychometrics (HADS and PCS), secondary hyperalgesia areas in relation to the cutaneous heat injuries and during the target-controlled infusions, VAS pain scores, mechanical pain thresholds, and online reaction times. (XLSX) [file pone.0242169.s002.xlsx]

## Sheet: Session 0
Screening No.	Age	Height	Weight	BMI	Dominant hand	BSA	SHA Day 0	High or low sensitizer
#01	24	180	70	21.6049	R	1.87083	59.46	Not included
#02	28	186	66	19.0773	R	1.84662	49.87	Not included
#03	23	200	91	22.75	R	2.24846	30.43	Not included
#04	23	177	72	22.9819	R	1.88149	19.4	Low
#05	26	178	82	25.8806	R	2.01357	34.33	Not included
#06	24	189	103	28.8346	R	2.3254	26.96	Not included
#07	22	178	79	24.9337	R	1.97639	36.05	Not included
#08	30	172	57	19.2672	R	1.65025	96.28	High (discontinued)
#09	23	181	74	22.5878	R	1.92887	49.75	Not included
#10	19	179	76	23.7196	R	1.94394	45.78	Not included
#11	23	179	79	24.6559	L	1.98193	19.57	Low
#12	24	186	80	23.1241	R	2.03306	73.59	High
#13	24	182	75	22.6422	L	1.94722	29.1	Not included
#14	18	182	79	23.8498	R	1.99847	65.48	High
#15	22	186	81	23.4131	R	2.04573	247.9	High
#16	25	181	78	23.8088	R	1.98032	108.86	High
#17	23	190	81	22.4377	R	2.06761	36.63	Not included
#19	21	177	57	18.194	R	1.67407	41.08	Not included
#20	32	181	70	21.3669	R	1.87602	20.92	Low
#21	22	193	98	26.3094	R	2.29214	49.78	Not included
#22	19	175	72	23.5102	L	1.87083	24.08	Low
#24	23	176	60	19.3698	R	1.7127	28.53	Not included
#26	24	187	90	25.7371	L	2.16217	43.62	Not included
#27	24	190	78	21.6066	R	2.02896	55.79	Not included
#28	24	183	90	26.8745	R	2.13892	45.62	Not included
#29	26	193	98	26.3094	L	2.29214	50.6	Not included
#30	19	182	60	18.1138	R	1.74165	68.43	High (discontinued)
#32	24	191	88	24.1221	R	2.16076	68.54	High
#34	25	187	76	21.7335	R	1.9869	77.66	High
#37	24	176	75	24.2123	R	1.91485	43.1	Not included
#38	22	171	78	26.6749	R	1.92484	34.15	Not included
#39	20	183	75	22.3954	R	1.95256	37.19	Not included
#41	27	186	102	29.4832	R	2.29565	16.69	Low
#42	26	181	81	24.7245	R	2.01804	36.95	Not included
#43	27	175	94	30.6939	R	2.13763	30.23	Not included
#44	22	186	90	26.0146	R	2.15639	35.49	Not included
#45	22	187	70	20.0177	R	1.90686	35.57	Not included
#46	23	184	80	23.6295	R	2.0221	51.86	Not included
#47	22	187	79	22.5914	R	2.02574	44.05	Not included
#48	21	185	79	23.0825	R	2.01488	41.32	Not included
#49	22	187	70	20.0177	R	1.90686	18.9	Low
#51	19	179	64	19.9744	R	1.78388	15.54	Low
#52	29	186	96	27.7489	R	2.22711	83.44	High
#54	24	184	88	25.9924	R	2.1208	21.92	Low
#55	30	176	78	25.1808	R	1.95278	49.29	Not included
#56	23	195	74	19.4609	R	2.00208	25.49	Low
#57	22	192	85	23.0577	R	2.12916	19.13	Low
#58	22	192	106	28.7543	L	2.37767	31.24	Not included
#59	26	176	71	22.921	L	1.86309	18.2	Low
#60	21	176	75	24.2123	R	1.91485	99.66	High
#61	25	182	75	22.6422	R	1.94722	25.7	Low
#62	23	185	73	21.3294	R	1.93685	34.44	Not included
#63	26	179	76	23.7196	R	1.94394	28.39	Not included
#64	23	182	73	22.0384	R	1.92108	23.23	Low
#65	27	172	75	25.3515	R	1.89297	24.39	Low
#66	24	182	76	22.9441	R	1.96016	41.61	Not included
#67	21	192	99	26.8555	R	2.29783	60.96	High
#68	27	192	106	28.7543	R	2.37767	17.53	Low
#69	25	177	70	22.3435	R	1.85517	155.65	High
#70	22	172	63	21.2953	R	1.73494	36.09	Not included
#71	29	173	83	27.7323	R	1.99715	20.08	Low
#72	22	174	65	21.4692	L	1.77247	28.83	Not included
#73	24	176	76	24.5351	R	1.92758	77.8	High
#74	24	192	95	25.7704	R	2.25093	21.42	Low
#75	22	188	84	23.7664	R	2.09444	54.41	Not included
#77	25	171	86	29.4108	R	2.02114	184.34	High
#78	23	182	77	23.246	L	1.97301	65.43	High
#79	18	183	72	21.4996	R	1.91311	74.86	High
#80	22	196	88	22.9071	R	2.18886	59.72	High
#81	22	169	70	24.5089	R	1.81276	36.93	Not included
#82	26	186	87	25.1474	R	2.12014	105.49	High
#83	21	187	72	20.5897	R	1.93391	23.97	Low
#85	21	179	94	29.3374	R	2.16192	114.11	High
#86	22	171	64	21.8871	R	1.74356	26.52	Low
#87	24	185	92	26.8809	R	2.17435	29.01	Not included
#89	23	177	69	22.0243	R	1.84187	38.32	Not included
#90	22	176	71	22.921	R	1.86309	40.57	Not included
#91	21	186	79	22.835	R	2.02031	37.93	Not included
#93	19	192	95	25.7704	R	2.25093	23.4	Low
#94	26	177	61	19.4708	R	1.73181	64.98	High

## Sheet: Sessions 1-4
ID	Screening No.	Allocation	High or low sensitizers	Days between session 0/session 1	Days between session 1/session 3	Pre-PL-session Post-MHI 1 h deltaSHA/cm2	Pre-PL-session Post-MHI 2 h deltaSHA/cm2	PL-session baseline SHA/cm2	PL-session TCI1 deltaSHA/cm2	PL-session TCI2 deltaSHA/cm2	PL-session TCI3 deltaSHA/cm2	PL-session Max deltaSHA/cm2	Pre-NX-session Post-MHI 1 h deltaSHA/cm2	Pre-NX-session Post-MHI 2 h deltaSHA/cm2	NX-session baseline SHA/cm2	NX-session TCI1 deltaSHA/cm2	NX-session TCI2 deltaSHA/cm2	NX-session TCI3 deltaSHA/cm2	NX-session Max deltaSHA/cm2	PCS	HADS anxiety	HADS depression	Session 0 baseline PPPT	Session 0 baseline SPPT	Session 0 post-MHI 1 h PPPT	Session 0 post-MHI 1 h SPPT	Pre-PL-session baseline PPPT	Pre-PL-session baseline SPPT	Pre-PL-session post-MHI 1 h PPPT	Pre-PL-session post-MHI 1 h SPPT	Pre-PL-session post-MHI 2 h PPPT	Pre-PL-session post-MHI 2 h SPPT	PL-session baseline PPPT	PL-session baseline SPPT	PL-session TCI3 PPPT	PL-session TCI3 SPPT	Pre-NX-session baseline PPPT	Pre-NX-session baseline SPPT	Pre-NX-session post-MHI 1 h PPPT	Pre-NX-session post-MHI 1 h SPPT	Pre-NX-session post-MHI 2 h PPPT	Pre-NX-session post-MHI 2 h SPPT	NX-session baseline PPPT	NX-session baseline SPPT	NX-session TCI3 PPPT	NX-session TCI3 SPPT	Session 0 pain during MHI AUC/sec	Session 1 pain during MHI AUC/sec	Session 3 pain during MHI AUC/sec
AB06	#71	NX-PL	Low	21	35	26.72	20.79	0	0	0	0	0	28.85	22.61	0	0	0	0	0	8	6	2	8	8	7.5	7.5	8	8	6	7	8	7	8	8	8	8	8	8	7	7.5	6.5	7	8	8	8	8	3.10714	3.78571	3.46429
AC02	#94	PL-NX	High	6	58	40.84	44.35	0	0	0	0	0	35.63	38.48	0	0	0	0	0	2	3	1	8	6.5	5	6	8	8	5	6	5	6	8	8	7	8	8	8	5	5	5	5.5	8	8	8	7	4.10714	4	3.10714
AD03	#49	PL-NX	Low	35	47	26.16	29.63	0	0	0	0	0	41.35	17.67	0	0	0	0	0	8	8	2	8	8	6.5	7	8	7.5	5	5.5	6.5	6	8	8	8	8	8	8	6.5	5.5	7.5	7	8	8	8	8	1.75	4.28571	5.60714
AE01	#86	NX-PL	Low	7	80	26	22.46	0	0	0	0	0	37.84	33.41	0	0	0	0	0	9	2	2	8	8	5.5	5	8	7.5	6.5	6	6	6	8	8	8	8	8	8	5.5	6.5	5	6	8	8	8	7.5	4.42857	4.57143	6.92857
AF34	#85	PL-NX	High	85	44	196.99	178.93	0	0	0	0	0	86.5	74.34	0	0	0	0	0	3	3	1	8	8	4	3.5	8	7.5	4	3.5	4	4	8	8	8	8	8	8	5	5	6	5.5	8	8	8	8	4.85714	5	4.85714
AG37	#34	PL-NX	High	144	26	38.71	45.78	26.08	11.67	0	0	11.67	97.18	127.92	56.32	0	0.55	0	0.55	8	1	1	8	8	5	5.5	7	6.5	5	4	5	3	6	5	7	6	5	5	4.5	4	4.5	4	5	4.5	6	6	4.14286	5.53571	5.82143
AH39	#61	NX-PL	Low	143	33	86.69	58.49	38.62	0	19.43	23.45	23.45	31.29	30.84	0	53.08	98.28	0	98.28	6	7	3	7	7	7	6.5	7	7.5	4.5	2	4	2	6.5	7	6.5	7	8	7	7	4.5	5	5	7.5	7	8	7	7.60714	6.17857	6.46429
AI08	#67	PL-NX	High	29	41	21.17	20.05	0	0	0	0	0	24.38	22.84	0	0	0	0	0	0	1	1	6.5	6.5	6	6	7	6.5	6	6	6	6	8	7.5	7	7	6.5	6	5.5	5	5	5	8	8	8	8	3.14286	4.03571	2.96429
AJ04	#41	PL-NX	Low	40	118	28.37	40.22	0	0	0	0	0	21.96	22.03	0	9.16	2.03	22.8	22.8	2	3	1	8	7.5	2	5	8	8	6	6.5	6.5	5	7	6.5	7	6	7.5	8	6.5	6	7	6	8	8	7.5	6	5.17857	7.89286	6.60714
AK24	#82	PL-NX	High	51	51	58.22	43.08	0	0	0	0	0	42.51	27.05	0	0	0	0	0	9	4	0	8	8	6	6.5	8	8	7.5	8	8	7.5	8	8	8	8	8	8	7.5	8	8	8	8	8	8	8	3.46429	3.39286	4.28571
AL38	#14	NX-PL	High	167	21	40.86	37.75	0	0	0	0	0	41.22	33.9	0	0	0	0	0	28	5	2	7.5	8	3.5	6	8	8	6.5	5	6.5	5.5	8	8	8	8	8	7.5	5	5	5	4.5	8	8	7	7	7.39286	6.64286	5.39286
AM12	#22	NX-PL	Low	69	72	0	16.95	0	0	0	0	0	30.44	17.69	0	0	0	0	0	1	1	1	8	8	7	8	8	8	8	8	8	8	8	8	8	8	8	8	8	8	8	8	8	8	8	8	2.57143	2.10714	2.10714
AN32	#54	NX-PL	Low	94	53	29.92	25.8	0	0	0	21.05	21.05	29.7	16.84	0	0	0	0	0	5	2	1	8	8	6	7	8	8	7.5	6	7	6	8	8	8	8	8	5.5	8	7	7.5	7	8	8	8	8	1.75	2.89286	2.89286
AO05	#64	NX-PL	Low	21	42	31.54	21.32	0	0	0	0	0	23.77	29.3	0	0	0	0	0	11	1	1	7	7	5	5	7.5	7	5.5	5	5.5	5.5	7	8	8	8	8	7	5.5	5	6	6	7.5	8	7.5	8	2.60714	2.14286	1.60714
AP07	#16	NX-PL	High	57	90	58.45	90.55	0	8.87	0	2.29	8.87	74.55	94.19	0	5.69	93.29	156.74	156.74	4	1	0	6.5	6.5	4.5	5	7.5	7	3.5	4	4	5	8	7.5	7	6.5	7.5	7.5	5	6	5	6.5	8	8	7	6	4.78571	2.60714	3
AQ09	#59	NX-PL	Low	40	54	16.4	0	0	0	0	0	0	22.55	29.26	0	0	0	0	0	10	9	4	8	8	6.5	7	7.5	8	7	8	7.5	8	8	8	8	8	6.5	8	5	6	6	7	7	8	8	8	4.67857	6.25	4.67857
AR19	#79	PL-NX	High	45	81	175.56	191.45	0	135.21	190.13	272.9	272.9	131.94	137.41	0	51.72	79.7	113.88	113.88	6	3	1	6	6	4	4	6	6	4	4.5	4	4	5.5	5	5	5	5.5	5.5	4	3.5	4	3.5	6	6	5	5	1.89286	2.32143	1.92857
AS11	#57	PL-NX	Low	42	28	23.61	24.2	0	0	0	0	0	28.83	18.64	0	0	0	0	0	5	1	5	8	8	6	6.5	8	7.5	6	7.5	6.5	7	8	8	8	8	8	8	6	6	5.5	6	8	8	8	8	1.75	2	2.89286
AT15	#56	PL-NX	Low	49	47	84.75	91.28	0	56.55	88.67	120.42	120.42	174.68	223.94	0	93.9	91.09	104.43	104.43	4	0	0	6.5	6	3	1.5	6	5	4	1.5	3.5	1	6.5	5	6.5	4.5	7	7	3	2.5	4	3.5	7.5	6	6	6	3.82143	2.25	1.92857
AU10	#20	PL-NX	Low	62	51	42.53	50.79	0	13.45	0	0	13.45	54.06	36.79	22.26	0	0	0	0	10	2	4	8	8	7	7.5	7	8	6	5	6	4.5	7	6	7	7	6.5	7	4.5	4	5	5	7	8	7.5	7.5	3.60714	4.32143	4
AV30	#52	NX-PL	High	84	54	43.1	24.48	0	0	0	0	0	107.92	79.19	0	0	0	0	0	2	0	0	7.5	7	1.5	4	8	8	1	1	2	1	8	8	7.5	7.5	7	7	1.5	2	4	2.5	8	8	8	8	4.46429	2.92857	3.46429
AW13	#73	NX-PL	High	41	21	65.31	58.83	0	0	0	0	0	154.98	154.56	0	120.47	87.52	123.61	123.61	14	5	3	8	8	4.5	5.5	8	8	5.5	5.5	5	6	8	8	7	7	8	8	4	4.5	5	5	8	8	7	8	3.92857	6.21429	6.07143
AX25	#12	PL-NX	High	92	35	121.36	85	0	0	2.44	8.1	8.1	107.28	113.3	0	0	0	0	0	19	7	4	6.5	6.5	4	5	7	7	4	4.5	4	4.5	7	7	7	6	7.5	7	4	4	3.5	4	8	8	8	8	5.53571	5.53571	6.21429
AY21	#32	PL-NX	High	74	26	21.04	18.84	0	0	0	0	0	30.08	22.94	0	0	0	0	0	0	0	0	7	6	5	6	8	8	7	7	7	7.5	8	8	8	8	8	8	7.5	8	7.5	8	8	8	8	8	3.64286	1.03571	1.10714
AZ35	#93	NX-PL	Low	82	46	16.76	14.33	0	0	0	0	0	16.04	14.21	0	0	0	0	0	0	4	4	8	8	8	8	8	8	7.5	6	7	7	8	8	8	8	8	8	7	8	7.5	7	8	8	8	8	1.32143	1.71429	1.85714
AØ33	#51	NX-PL	Low	90	32	18.37	18.1	0	0	0	0	0	27.34	18.61	0	0	0	0	0	14	5	1	7	6.5	5	4.5	6.5	5.5	6.5	5.5	5	5	6.5	6	6	6	6.5	6	5.5	5	5	5	6	6	6	5.5	5.85714	6	6.39286
BA28	#77	PL-NX	High	67	28	65.12	104.02	0	0	0	0	0	87.09	99.89	0	0	0	0	0	3	0	1	8	8	6	7	8	8	6.5	6.5	6	6	8	8	8	8	8	8	6.5	7	7	7	8	8	8	8	2.39286	2.25	1.92857
BB26	#04	NX-PL	Low	94	63	16.81	0	0	0	0	0	0	35.53	27.08	0	0	0	0	0	1	0	0	8	8	6.5	7	8	8	8	8	8	8	8	8	8	8	5.5	8	5	7	6	7.5	8	8	8	8	3.71429	3.85714	4.03571
BC20	#15	NX-PL	High	78	38	99	61.41	0	10.53	31.96	40.06	40.06	194.36	149.91	0	35.77	63.9	3.18	63.9	8	4	3	3.5	3.5	1	3	5.5	4	3	2.5	4	3.5	5	5	4.5	4	6	4.5	2.5	1.5	2	2	5	4	3.5	4	6.10714	6.32143	4.75
BD29	#78	PL-NX	High	67	57	23.41	25.84	0	0	0	0	0	33.44	35.27	0	0	0	0	0	5	4	3	8	8	5	5.5	8	8	6	5	6	5	8	8	8	8	8	8	7	6.5	6	7	8	8	8	8	5.53571	5.78571	5.78571
BE18	#80	PL-NX	High	45	49	29.91	34.33	0	41.67	57.44	50.36	57.44	26.16	26.22	0	14.88	21.2	16.25	21.2	12	3	3	6	7	6	7	7	7	5.5	6	6	6	6	6.5	6	6	6	7	6	5.5	6	6	6	6	7	7	6.35714	5.71429	6.96429
BF22	#11	NX-PL	Low	88	43	15.89	14.24	0	0	0	0	0	17.82	28.29	0	0	0	0	0	2	2	0	7.5	8	6	7	8	8	8	8	8	8	8	8	8	8	8	8	6	7	8	8	8	8	8	8	2.60714	2.71429	3.39286
BG17	#83	NX-PL	Low	39	81	24.64	29.13	0	0	0	0	0	28.24	28.48	0	0	0	0	0	5	4	2	8	7.5	4	4.5	8	8	8	8	7.5	8	8	8	8	8	7.5	8	5	6	6.5	8	8	8	8	8	2.28571	2.07143	1.92857
BH36	#65	PL-NX	Low	92	34	41.71	26.43	0	0	0	0	0	18.32	17.4	0	0	0	0	0	6	3	1	7	7.5	6.5	5.5	8	8	5	5.5	5.5	5.5	8	8	8	8	8	8	8	8	7.5	7.5	8	8	8	8	4.39286	4.35714	4.85714
BI23	#74	NX-PL	Low	54	55	16.63	25.77	0	0	0	0	0	39.25	36.82	0	0	45.14	32.11	45.14	8	3	0	8	7.5	5.5	6	8	8	6.5	5	8	8	8	8	8	7	8	8	6.5	6	6	6	8	8	7	7	4.28571	5	5
BK27	#69	NX-PL	High	66	47	87.97	93.33	0	324.59	469.45	588.24	588.24	434.16	539.23	0	684.39	856.32	875.45	875.45	14	2	1	6.5	7	3	3.5	5.5	4	1	1	1	1	5	5	4	4	5	5	4	1.5	4	3.5	5	5	5	4.5	6.57143	8.42857	8.64286
AA14	#60	NX-PL	High	49	41	61.06	52.02	0	0	0	0	0	106.26	81.01	0	10.73	71.84	75.54	75.54	16	5	5	7.5	7	3.5	4.5	7	7	5.5	5.5	6	6	7	7	6.5	7	8	8	4	5	4.5	3	7	7	6.5	6.5	4.14286	4.03571	2.21429
AÅ16	#68	PL-NX	Low	45	102	16.64	23.79	0	0	0	0	0	16.17	15.16	0	0	0.97	0	0.97	3	1	1	8	8	6	7	8	7.5	6	6	5.5	7	8	8	6.5	7	8	8	7.5	6	7	6.5	8	8	8	8	5.28571	5.07143	4.82143
	PL-session = the session with placebo administration (session 2/4)
	NX-session = the session with naloxone administration (session 2/4)
	Pre-PL-session = the session one week prior to placebo administration (session 1/3)
	Pre-NX-session = the session one week prior to naloxone administration (session 1/3)
	SHA = secondary hyperalgesia area
	MHI = mild heat injury
	PPPT = primary area pin-prick pain threshold (1-8)
	SPPT = secondary area pin-prick pain threshold (1-8)
	ORT = online reaction time
[truncated: 12 more columns]
